# Supplementary material for: Three New Species of Hypoxylon (Xylariales, Ascomycota) on a Multigene Phylogeny from Medog in Southwest China
Source: J Fungi (Basel). 2022 May 11;8(5):500. doi: 10.3390/jof8050500 (PMC9146989; doi:10.3390/jof8050500)
Supplement: Supplementary file 1 [file jof-08-00500-s001.zip]

Archive with 1 entries (1 files):
- jof-1696637-supplementary.pdf
